# Supplementary material for: Synthesis and Preliminary Cytotoxicity Evaluation of 3-Lup-20(29)-Ene-3β,28-Diol Glycoconjugates Containing a Succinic Linker and a 1,2,3-Triazole Ring
Source: Cancers (Basel). 2025 May 22;17(11):1737. doi: 10.3390/cancers17111737 (PMC12153776; doi:10.3390/cancers17111737)
Supplement: Supplementary file 1 [file cancers-17-01737-s001.zip]

Archive with 1 entries (1 files):
- cancers-3593928-supplementary.pdf
